# Supplementary material for: Outcomes of sequential third‐line therapies in patients with refractory overactive bladder
Source: Int J Urol. 2024 May 2;31(7):772–7. doi: 10.1111/iju.15463 (PMC11524126; doi:10.1111/iju.15463)
Supplement: Supplementary file 1 — Table S1. [file IJU-31-772-s001.xlsx]

## Sheet: TableS1
Table S1. Number of patients who change from one treatment to the other
	SNM to BoNTA	BoNTA to SNM
Neurogenic	11.7% (70/600)	6.5% (49/750)
Non-neurogenic	8.1% (34/422)	5.2% (19/367)
All	10.1% (104/1022)	6.1% (68/1117)
