# Supplementary material for: Outcomes of sequential third‐line therapies in patients with refractory overactive bladder
Source: Int J Urol. 2024 May 2;31(7):772–7. doi: 10.1111/iju.15463 (PMC11524126; doi:10.1111/iju.15463)
Supplement: Supplementary file 2 — Table S2. [file IJU-31-772-s003.xlsx]

## Sheet: TableS2
Table S2. Factors for discontinuation of post-SNM BoNTA (>1 injections, n=69)
	OR	Lower 95%CI	Upper 95%CI	p-value
Age	1.022	0.9843	1.061	0.2586
Sex (male)	0.7084	0.09206	5.451	0.7406
BMI	0.9421	0.8761	1.013	0.1078
Diabetes	0.5284	0.1453	1.923	0.333
Hypertension	0.9009	0.2767	2.933	0.8625
Coronary heart disease	1.828	0.597	5.597	0.2907
Chronic kidney disease	0.3134	0.04072	2.412	0.2652
Stroke	2.137	0.4715	9.685	0.3247
Dementia	1.698	0.2181	13.22	0.6131
Parkinson's disease	7.551	0.8739	65.24	0.06614
Spinal pathology	0.5382	0.1477	1.96	0.3475
Neurogenic bladder	0.8155	0.2665	2.496	0.7208
Fecal incontinence	1.596	0.4885	5.217	0.4388
SUI	0.9772	0.2987	3.196	0.9696
Prior urethral sling	0.6534	0.144	2.966	0.5814
