# Supplementary material for: Outcomes of sequential third‐line therapies in patients with refractory overactive bladder
Source: Int J Urol. 2024 May 2;31(7):772–7. doi: 10.1111/iju.15463 (PMC11524126; doi:10.1111/iju.15463)
Supplement: Supplementary file 3 — Table S3. [file IJU-31-772-s002.xlsx]

## Sheet: TableS3
Table S3. Factors for discontinuation of post-BoNTA SNM (with permenant implants, n=60)
	HR	Lower 95%CI	Upper 95%CI	p-value
Age	1.019	0.9771	1.064	0.3738
Sex (male)	5.218	1.288	21.14	0.02063
BMI	0.9941	0.9409	1.05	0.8323
Diabetes	0.141	0.01828	1.088	0.06025
Hypertension	0.6628	0.2215	1.984	0.4622
Coronary heart disease	0.8183	0.2272	2.947	0.759
Chronic kidney disease	0.5358	0.1194	2.405	0.4153
Stroke	0.5849	0.07246	4.72	0.6147
Dementia	1.05	0.2311	4.77	0.9497
Parkinson's disease	5.156	0.5589	47.57	0.1479
Spinal pathology	0.7111	0.2493	2.028	0.5238
Multiple sclerosis	0.9721	0.2148	4.399	0.9707
Neurogenic bladder	0.3699	0.1269	1.078	0.06849
Fecal incontinence	1.672	0.5573	5.015	0.3591
SUI	1.339	0.3703	4.839	0.6564
